# Supplementary material for: Development of a Cytogenetic Double-Hit Model for Survival Prediction in Multiple Myeloma
Source: Cancers (Basel). 2025 Aug 20;17(16):2703. doi: 10.3390/cancers17162703 (PMC12384134; doi:10.3390/cancers17162703)
Supplement: Supplementary file 1 [file cancers-17-02703-s001.zip]

Archive with 1 entries (1 files):
- cancers-3813628-supplementary.pdf
